# Supplementary material for: Biologics in T2 Severe Asthma: Unveiling Different Effectiveness by Real-World Indirect Comparison
Source: J Clin Med. 2024 Aug 13;13(16):4750. doi: 10.3390/jcm13164750 (PMC11355661; doi:10.3390/jcm13164750)
Supplement: Supplementary file 1 [file jcm-13-04750-s001.zip]

Archive with 1 entries (1 files):
- jcm-3119634-supplementary.pdf
